# Supplementary material for: Ectopic Over-Expression of BjuAGL9-2 Promotes Flowering and Pale-Yellow Phenotype in Arabidopsis
Source: Plants (Basel). 2025 Nov 17;14(22):3502. doi: 10.3390/plants14223502 (PMC12656236; doi:10.3390/plants14223502)
Supplement: Supplementary file 1 [file plants-14-03502-s001.zip]

Archive with 1 entries (1 files):
- plants-3922537-supplementary.pdf
